# Supplementary material for: Magnetic alignment in free-ranging Indian Leopard (Panthera pardus fusca)
Source: PLoS One. 2022 Jul 8;17(7):e0266129. doi: 10.1371/journal.pone.0266129 (PMC9269921; doi:10.1371/journal.pone.0266129)
Supplement: S1 Table — (XLS) [file pone.0266129.s001.xls]

## Sheet: Arkusz1
Scat	Latitude	Longitude	Azimuth
No	26.8745	75.8396	6
No	26.8775	75.8453	6
No	26.8799	75.8559	6
No	26.8765	75.8565	6
No	26.8743	75.8431	6
No	26.8723	75.8368	15
No	26.8595	75.8436	15
No	26.8768	75.8416	35
No	26.8763	75.8438	35
No	26.8777	75.8413	41
No	26.8794	75.8428	41
No	26.8684	75.8431	46
No	26.88	75.8471	46
No	26.8733	75.8383	101
No	26.8792	75.8466	101
No	26.8636	75.8326	123
No	26.8546	75.8368	123
No	26.8629	75.8321	147
No	26.8566	75.839	147
No	26.8642	75.8438	150
No	26.8641	75.8342	150
No	26.8711	75.8469	153
No	26.8666	75.8392	153
No	26.8686	75.8342	224
No	26.871	75.8404	224
No	26.8855	75.8518	240
No	26.864	75.8351	240
No	26.8699	75.8486	359
No	26.882	75.8577	359
No	26.8786	75.8583	359
No	26.8638	75.8342	359
Yes	26.8821	75.8493	39
Yes	26.8825	75.8494	39
Yes	26.8816	75.8485	39
Yes	26.8841	75.8485	39
Yes	26.8816	75.8493	45
Yes	26.8772	75.8398	164
Yes	26.8809	75.8445	164
Yes	26.881	75.8445	164
Yes	26.8807	75.8445	164
Yes	26.8806	75.8444	164
Yes	26.8803	75.8443	164
Yes	26.8812	75.8445	164
Yes	26.8811	75.8445	164
Yes	26.888	75.8467	164
Yes	26.8814	75.8524	165
Yes	26.8592	75.8406	170
Yes	26.8644	75.8473	175
Yes	26.8644	75.8471	175
Yes	26.8803	75.8585	175
Yes	26.8803	75.8585	175
Yes	26.8568	75.8343	180
Yes	26.8847	75.8592	182
Yes	26.8804	75.8586	182
Yes	26.8799	75.8582	182
Yes	26.881	75.852	195
Yes	26.8836	75.8587	201
Yes	26.8831	75.8598	201
Yes	26.8827	75.8589	201
Yes	26.8822	75.8589	201
Yes	26.8816	75.8585	201
Yes	26.8817	75.8586	201
Yes	26.8835	75.86	240
Yes	26.8728	75.8519	266
Yes	26.8733	75.8527	266
Yes	26.872	75.8525	266
Yes	26.8729	75.8429	325
Yes	26.8711	75.8427	330
Yes	26.8711	75.8427	330
Yes	26.8711	75.8427	330
Yes	26.8633	75.841	355
Yes	26.8637	75.8412	355
Yes	26.8823	75.8495	30
Yes	26.8821	75.8483	20
Yes	26.8812	75.8488	350
Yes	26.8563	75.8342	175
Yes	26.8707	75.8427	355
Yes	26.872	75.8424	195
Yes	26.8719	75.8424	160
Yes	26.8808	75.8424	160
